# Supplementary material for: Impact of Agro-Industrial Side-Streams on Sesquiterpene Production by Submerged Cultured Cerrena unicolor
Source: Foods. 2023 Feb 3;12(3):668. doi: 10.3390/foods12030668 (PMC9914794; doi:10.3390/foods12030668)
Supplement: Supplementary file 1 [file foods-12-00668-s001.zip]

Archive with 1 entries (1 files):
- foods-2142449-supplementary.pdf
